# Supplementary material for: (Z)-2-Acetamido-3-(4-chloro­phen­yl)acrylic acid
Source: Acta Crystallogr Sect E Struct Rep Online. 2009 Nov 18;65(Pt 12):o3110. doi: 10.1107/S1600536809048041 (PMC2971868; doi:10.1107/S1600536809048041)
Supplement: Supplementary file 2 [file e-65-o3110-Isup2.hkl]

# 
# h,k,l, Fc-squared, Fo-squared, sigma(Fo-squared) and status flag 
# 
data_I
_shelx_title ' X in P2(1)' 
_shelx_refln_list_code          4 
_shelx_F_calc_maximum       72.02 
_exptl_crystal_F_000       248.00 
_reflns_d_resolution_high  0.8352 
 
loop_ 
 _symmetry_equiv_pos_as_xyz 
 'x, y, z' 
 '-x, y+1/2, -z' 
 
_cell_length_a     6.2440 
_cell_length_b     7.5450 
_cell_length_c    11.8130 
_cell_angle_alpha  90.000 
_cell_angle_beta  100.470 
_cell_angle_gamma  90.000 
 
_shelx_F_squared_multiplier     1.000 
 
loop_ 
 _refln_index_h 
 _refln_index_k 
 _refln_index_l 
 _refln_F_squared_calc 
 _refln_F_squared_meas 
 _refln_F_squared_sigma 
 _refln_observed_status 
   1   0   0       45.81       44.25      1.20 o 
   2   0   0      981.38      896.13      6.92 o 
   3   0   0       28.74       23.84      1.74 o 
   4   0   0       31.81       32.26      2.26 o 
   5   0   0       52.04       50.47      3.44 o 
   6   0   0        0.05        3.81      2.24 o 
   7   0   0        0.43        1.57      2.63 o 
   1   1   0     1684.99     1693.80     31.26 o 
   2   1   0      208.73      184.13      3.37 o 
   3   1   0      167.65      180.68      4.07 o 
   4   1   0      153.70      143.74      4.37 o 
   5   1   0      141.47      132.73      4.94 o 
   6   1   0       45.88       40.83      3.68 o 
   7   1   0       13.65       11.31      2.96 o 
   0   2   0     5186.48     5002.37     60.50 o 
   1   2   0     4867.32     4746.40     64.20 o 
   2   2   0       78.43       78.84      2.52 o 
   3   2   0       79.46       72.18      2.92 o 
   4   2   0       27.34       22.39      2.35 o 
   5   2   0       15.78       17.99      2.94 o 
   6   2   0       44.38       50.69      4.05 o 
   7   2   0        4.54        0.70      3.15 o 
   1   3   0      141.55      176.54      3.68 o 
   2   3   0      515.04      587.97      7.33 o 
   3   3   0      144.45      149.11      4.35 o 
   4   3   0       53.64       63.29      3.46 o 
   5   3   0        8.59        7.37      2.44 o 
   6   3   0        6.47        5.83      2.74 o 
   0   4   0      182.73      191.57      4.31 o 
   1   4   0      888.86      923.72      9.35 o 
   2   4   0       82.03       77.53      3.42 o 
   3   4   0      110.09      125.81      4.39 o 
   4   4   0       29.38       26.17      2.76 o 
   5   4   0       10.81       12.40      2.87 o 
   6   4   0       13.07       11.03      3.07 o 
   1   5   0       80.25       81.58      3.74 o 
   2   5   0       53.88       52.04      3.20 o 
   3   5   0       34.32       33.52      3.02 o 
   4   5   0       14.54       14.90      2.92 o 
   5   5   0       11.50       10.99      3.35 o 
   6   5   0        0.49        0.24      3.00 o 
   0   6   0       54.15       48.60      3.15 o 
   1   6   0      140.68      147.50      5.11 o 
   2   6   0       19.07       17.45      2.59 o 
   3   6   0        4.13        3.07      2.20 o 
   4   6   0        0.54        0.20      2.57 o 
   5   6   0        1.01        9.16      2.37 o 
   1   7   0       15.33       11.90      3.00 o 
   2   7   0       25.76       30.67      3.44 o 
   3   7   0       32.05       30.09      3.81 o 
   4   7   0       10.39       12.01      2.98 o 
   0   8   0       20.06       18.40      3.44 o 
   1   8   0       24.95       21.17      3.52 o 
   2   8   0       10.70       13.79      3.42 o 
   3   8   0        6.83        6.72      3.26 o 
  -7   0   1        2.88        5.29      2.35 o 
  -6   0   1       42.02       57.30      3.98 o 
  -5   0   1       24.60       20.38      2.63 o 
  -4   0   1       71.73       86.28      3.31 o 
  -3   0   1      103.18       99.36      2.98 o 
  -2   0   1       40.61       26.04      1.39 o 
  -1   0   1       17.72        7.33      0.70 o 
   0   0   1       19.29       17.94      0.44 o 
   1   0   1      260.75      240.20      2.81 o 
   2   0   1      158.93      129.33      2.87 o 
   4   0   1       43.46       69.57      3.18 o 
   5   0   1       10.24        8.70      2.13 o 
   6   0   1       19.26       17.64      3.11 o 
   7   0   1      100.55      102.66      5.72 o 
  -7   1   1        0.32       -2.61      2.61 o 
  -6   1   1       39.93       40.01      3.89 o 
  -5   1   1       95.48      100.07      4.29 o 
  -4   1   1       79.87       79.60      3.31 o 
  -3   1   1      227.38      256.23      4.79 o 
  -2   1   1      708.60      691.50      6.33 o 
  -1   1   1      567.77      568.76      4.44 o 
   0   1   1      306.35      312.96      8.04 o 
   1   1   1     4354.77     4149.94     52.15 o 
   2   1   1     1047.23     1021.27      7.90 o 
   3   1   1     1136.33     1244.17     10.49 o 
   4   1   1      104.44       98.57      3.79 o 
   5   1   1       50.40       51.95      3.59 o 
   6   1   1       19.84       17.47      3.18 o 
   7   1   1        4.21        3.48      2.74 o 
  -7   2   1        9.89        8.94      3.05 o 
  -6   2   1       13.38       17.21      3.11 o 
  -5   2   1      119.37      122.26      5.05 o 
  -4   2   1       55.53       48.45      2.92 o 
  -3   2   1        5.69        5.05      1.26 o 
  -2   2   1       41.75       37.27      1.85 o 
  -1   2   1      435.01      445.80      4.85 o 
   0   2   1     2490.90     2469.60     30.96 o 
   1   2   1      980.19     1040.82      7.51 o 
   2   2   1      550.54      561.02      6.53 o 
   3   2   1      411.97      454.98      6.94 o 
   4   2   1       30.47       38.83      2.76 o 
   5   2   1        2.62        7.98      2.15 o 
   6   2   1       78.39       71.03      4.68 o 
   7   2   1        8.06        3.81      3.07 o 
  -7   3   1        3.59        4.33      2.94 o 
  -6   3   1       45.03       45.53      4.07 o 
  -5   3   1       45.09       49.12      3.42 o 
  -4   3   1       27.69       30.24      2.55 o 
  -3   3   1       11.55       12.79      1.61 o 
  -2   3   1      387.00      419.20      6.22 o 
  -1   3   1       18.97       16.60      1.46 o 
   0   3   1     1056.20     1097.72     15.38 o 
   1   3   1      906.60      964.07      8.40 o 
   2   3   1      377.03      444.06      6.50 o 
   3   3   1      131.81      145.80      4.35 o 
   4   3   1       98.75       99.90      4.18 o 
   5   3   1       38.55       41.36      3.52 o 
   6   3   1       15.66       15.42      3.20 o 
  -6   4   1       16.15       18.99      3.50 o 
  -5   4   1       66.64       62.26      4.20 o 
  -4   4   1       21.01       17.80      2.70 o 
  -3   4   1      100.51      102.92      4.02 o 
  -2   4   1       71.69       72.55      3.13 o 
  -1   4   1      288.26      296.78      5.50 o 
   0   4   1       36.59       46.86      2.11 o 
   1   4   1      827.98      898.13      9.27 o 
   2   4   1       69.69       74.23      3.22 o 
   3   4   1        9.43        7.09      1.89 o 
   4   4   1        3.61        3.65      2.31 o 
   5   4   1       50.12       49.64      3.83 o 
   6   4   1       23.84       19.88      3.70 o 
  -6   5   1       12.67       13.97      3.65 o 
  -5   5   1       30.36       24.67      3.48 o 
  -4   5   1        5.41        2.85      2.50 o 
  -3   5   1       16.15       18.58      2.41 o 
  -2   5   1        3.96        5.81      1.72 o 
  -1   5   1      187.98      194.92      5.31 o 
   0   5   1      133.52      141.42      3.15 o 
   1   5   1       20.66       20.08      2.00 o 
   2   5   1      432.19      460.27      8.31 o 
   3   5   1        9.37        8.14      2.22 o 
   4   5   1       33.42       29.39      3.26 o 
   5   5   1        7.95       10.79      2.48 o 
  -5   6   1       31.44       30.98      3.92 o 
  -4   6   1       38.76       42.49      3.76 o 
  -3   6   1       17.16       19.64      2.63 o 
  -2   6   1       39.30       37.88      3.33 o 
  -1   6   1       84.86       89.11      4.13 o 
   0   6   1       76.53       71.66      4.97 o 
   1   6   1       64.79       60.13      3.50 o 
   2   6   1       61.62       53.00      3.61 o 
   3   6   1       21.48       16.79      2.78 o 
   4   6   1       33.08       41.05      3.68 o 
   5   6   1        0.52       -2.83      2.83 o 
  -4   7   1       24.92       24.71      3.61 o 
  -3   7   1        2.10        1.20      2.57 o 
  -2   7   1       37.69       32.24      3.44 o 
  -1   7   1        9.71        7.94      2.22 o 
   0   7   1       26.00       23.33      2.15 o 
   1   7   1        6.85        2.44      2.81 o 
   2   7   1       51.27       49.34      3.96 o 
   3   7   1       26.29       27.89      3.35 o 
   4   7   1       14.39       12.40      3.42 o 
  -3   8   1       23.66       21.93      3.52 o 
  -2   8   1       15.55       10.96      3.18 o 
  -1   8   1        0.14        0.83      2.39 o 
   0   8   1       12.58       11.35      3.25 o 
   1   8   1       11.76       11.18      3.13 o 
   2   8   1       33.19       30.02      3.57 o 
   3   8   1        8.79        7.03      3.24 o 
   0   9   1        3.41        2.50      2.05 o 
  -7   0   2        9.92       16.62      2.72 o 
  -6   0   2      160.10      160.97      6.18 o 
  -5   0   2      182.47      195.19      5.74 o 
  -4   0   2       85.55       76.16      3.20 o 
  -3   0   2        6.24        3.96      1.11 o 
  -2   0   2       17.60       14.64      1.17 o 
  -1   0   2       95.79       76.99      1.76 o 
   0   0   2      158.27      167.62      1.54 o 
   1   0   2     1071.38     1079.07      6.70 o 
   2   0   2      134.38      128.99      3.11 o 
   3   0   2        0.65        0.37      1.20 o 
   4   0   2       39.73       49.67      2.98 o 
   5   0   2        2.22        0.46      2.11 o 
   6   0   2       29.31       25.78      3.44 o 
   7   0   2        0.10       -0.72      3.02 o 
  -7   1   2       20.98       20.99      3.29 o 
  -6   1   2       19.51       20.60      3.11 o 
  -5   1   2       78.82       82.23      4.00 o 
  -4   1   2      142.81      150.78      4.37 o 
  -3   1   2      221.54      234.00      4.63 o 
  -2   1   2      181.29      187.57      3.44 o 
  -1   1   2      371.30      384.52      3.98 o 
   0   1   2     1896.53     1842.07     32.49 o 
   1   1   2      425.01      448.07      4.63 o 
   2   1   2       68.39       82.80      2.57 o 
   3   1   2      108.98      101.64      3.52 o 
   4   1   2      105.10      122.24      4.29 o 
   5   1   2      105.72       97.20      4.70 o 
   6   1   2       15.43       11.68      3.05 o 
   7   1   2        5.55        8.81      3.05 o 
  -7   2   2        5.63        5.92      2.96 o 
  -6   2   2       26.77       30.30      3.44 o 
  -5   2   2       49.38       48.17      3.48 o 
  -4   2   2       65.48       71.60      3.39 o 
  -3   2   2       83.32       76.16      2.87 o 
  -2   2   2       85.01       80.15      2.61 o 
  -1   2   2      556.92      599.87      5.81 o 
   0   2   2     2131.52     2208.98     41.07 o 
   1   2   2      130.38      120.65      2.85 o 
   2   2   2      631.92      640.88      7.33 o 
   3   2   2       48.54       40.62      2.52 o 
   4   2   2       66.34       74.95      3.72 o 
   5   2   2       47.42       40.90      3.35 o 
   6   2   2       18.44       21.32      3.11 o 
  -7   3   2       14.58       21.45      3.65 o 
  -6   3   2       20.02       32.50      3.35 o 
  -5   3   2        5.40        6.44      2.61 o 
  -4   3   2      255.76      295.89      6.72 o 
  -3   3   2      249.22      279.62      5.77 o 
  -2   3   2      298.02      281.44      5.20 o 
  -1   3   2      519.31      551.12      6.55 o 
   0   3   2      438.73      426.18      4.55 o 
   1   3   2      131.23      131.01      3.37 o 
   2   3   2      210.45      206.69      4.74 o 
   3   3   2       51.84       48.58      3.00 o 
   4   3   2      202.66      194.40      5.77 o 
   5   3   2        1.54        3.31      2.26 o 
   6   3   2        9.56        9.12      2.61 o 
  -6   4   2        9.03        9.77      3.20 o 
  -5   4   2       57.37       55.74      4.16 o 
  -4   4   2       16.23       20.91      2.70 o 
  -3   4   2       35.64       35.48      2.81 o 
  -2   4   2      131.74      131.18      4.07 o 
  -1   4   2      196.99      210.96      4.76 o 
   0   4   2      197.39      197.97      3.22 o 
   1   4   2      257.18      267.11      5.42 o 
   2   4   2      228.56      210.96      5.33 o 
   3   4   2       55.88       61.13      3.35 o 
   4   4   2       22.52       17.23      2.96 o 
   5   4   2       40.18       42.14      3.79 o 
   6   4   2        0.95        0.67      3.22 o 
  -6   5   2        3.73        2.31      3.05 o 
  -5   5   2       29.87       26.19      4.00 o 
  -4   5   2       90.61       93.72      4.85 o 
  -3   5   2       90.45       87.26      4.18 o 
  -2   5   2       11.96       11.16      2.13 o 
  -1   5   2      164.60      153.05      4.70 o 
   0   5   2       17.58       15.04      1.57 o 
   1   5   2       16.02       15.77      2.04 o 
   2   5   2       64.48       68.42      3.59 o 
   3   5   2       78.50       77.14      4.13 o 
   4   5   2       47.83       52.08      3.98 o 
   5   5   2       23.27       13.42      3.31 o 
  -5   6   2        0.16       -2.44      2.92 o 
  -4   6   2       33.26       37.55      3.70 o 
  -3   6   2        0.13        0.50      1.89 o 
  -2   6   2       22.95       26.24      2.81 o 
  -1   6   2       46.41       38.16      3.00 o 
   0   6   2       14.27       15.96      1.64 o 
   1   6   2      121.99      120.78      4.81 o 
   2   6   2       83.36       79.51      4.22 o 
   3   6   2       15.07       16.90      2.46 o 
   4   6   2       42.07       42.36      4.24 o 
   5   6   2        9.35        9.81      2.68 o 
  -4   7   2        3.61        0.22      3.07 o 
  -3   7   2       59.04       55.15      4.39 o 
  -2   7   2        6.67        8.27      2.37 o 
  -1   7   2       30.37       29.02      3.11 o 
   0   7   2       24.50       21.03      2.04 o 
   1   7   2        0.46       -2.35      2.35 o 
   2   7   2        1.39        1.50      2.28 o 
   3   7   2       66.87       57.87      4.66 o 
   4   7   2        4.14        4.85      2.85 o 
  -3   8   2       10.89        9.96      3.26 o 
  -2   8   2        4.26        2.39      2.85 o 
  -1   8   2        2.63        5.20      2.57 o 
   0   8   2       29.89       24.54      2.62 o 
   1   8   2       44.10       45.47      4.22 o 
   2   8   2       19.96       20.17      3.39 o 
   3   8   2        2.91        4.07      2.92 o 
  -7   0   3        3.72       -1.76      2.83 o 
  -6   0   3       59.90       63.26      4.39 o 
  -5   0   3      451.91      457.20      8.79 o 
  -4   0   3      194.89      186.94      4.85 o 
  -3   0   3      195.24      193.90      4.31 o 
  -2   0   3        0.79        0.72      0.89 o 
  -1   0   3      234.88      261.67      3.50 o 
   0   0   3      219.41      232.04      4.47 o 
   1   0   3      193.91      211.11      3.46 o 
   2   0   3      785.70      756.38      7.64 o 
   4   0   3       36.17       35.92      2.76 o 
   5   0   3        0.78       -1.46      1.91 o 
   6   0   3       34.32       35.55      3.98 o 
  -7   1   3        1.49        5.31      2.18 o 
  -6   1   3      229.33      233.63      7.35 o 
  -5   1   3      228.40      223.01      6.31 o 
  -4   1   3       88.77       92.76      3.55 o 
  -3   1   3      135.55      152.09      3.89 o 
  -2   1   3     1209.32     1189.08      8.88 o 
  -1   1   3     1072.45     1076.26      7.31 o 
   0   1   3     1266.61     1184.26      9.30 o 
   1   1   3      400.22      389.63      4.85 o 
   2   1   3      183.42      174.76      3.87 o 
   3   1   3       96.10       83.89      3.35 o 
   4   1   3       16.83       14.73      2.26 o 
   5   1   3        5.15        6.90      2.37 o 
   6   1   3        7.58        6.09      2.22 o 
  -7   2   3        7.55        7.29      2.92 o 
  -6   2   3       82.04       78.97      4.59 o 
  -5   2   3      230.07      206.87      6.35 o 
  -4   2   3       93.31      103.40      3.98 o 
  -3   2   3      255.24      280.25      5.44 o 
  -2   2   3       46.42       51.12      2.33 o 
  -1   2   3      373.52      396.31      5.03 o 
   0   2   3       72.74       80.65      2.03 o 
   1   2   3       42.78       44.40      2.00 o 
   2   2   3       15.31       18.80      1.76 o 
   3   2   3      109.86      115.32      3.96 o 
   4   2   3       16.53       15.69      2.24 o 
   5   2   3       94.15       93.00      4.66 o 
   6   2   3       24.00       34.79      3.83 o 
  -7   3   3       19.99       13.60      3.22 o 
  -6   3   3       58.58       66.64      4.68 o 
  -5   3   3      107.14      122.79      5.11 o 
  -4   3   3       19.48       17.67      2.52 o 
  -3   3   3       71.15       73.21      3.22 o 
  -2   3   3        8.26        6.74      1.46 o 
  -1   3   3      930.85      954.94      8.81 o 
   0   3   3      218.26      231.61      4.08 o 
   1   3   3      142.42      138.71      3.65 o 
   2   3   3       28.34       23.67      2.20 o 
   3   3   3      190.80      185.94      5.16 o 
   4   3   3       22.49       24.80      2.65 o 
   5   3   3        1.65       -0.74      2.46 o 
   6   3   3       17.97       20.73      3.57 o 
  -6   4   3       86.58       90.78      5.33 o 
  -5   4   3       38.35       36.59      3.44 o 
  -4   4   3       95.47      114.06      4.79 o 
  -3   4   3       24.08       30.44      2.70 o 
  -2   4   3       92.92       98.88      3.61 o 
  -1   4   3       97.91      102.38      3.50 o 
   0   4   3       39.50       33.37      2.69 o 
   1   4   3       71.65       71.47      3.18 o 
   2   4   3      183.15      192.23      5.16 o 
   3   4   3       21.71       23.19      2.68 o 
   4   4   3       20.48       19.54      2.72 o 
   5   4   3       27.72       25.30      3.55 o 
   6   4   3        2.52        2.59      2.81 o 
  -6   5   3       11.42       15.58      3.29 o 
  -5   5   3       17.34       18.06      3.20 o 
  -4   5   3        8.42        9.53      2.50 o 
  -3   5   3       55.29       51.02      3.44 o 
  -2   5   3       47.22       47.88      3.07 o 
  -1   5   3       59.75       52.36      3.13 o 
   0   5   3      269.88      250.43      4.20 o 
   1   5   3       36.18       43.27      2.96 o 
   2   5   3      119.86      129.79      4.89 o 
   3   5   3      105.24       92.59      4.48 o 
   4   5   3       18.95       24.50      3.18 o 
   5   5   3        3.12        0.00      2.87 o 
  -5   6   3       10.26       13.12      3.26 o 
  -4   6   3       21.23       21.60      3.52 o 
  -3   6   3        4.29       -0.52      2.37 o 
  -2   6   3       27.06       27.93      2.94 o 
  -1   6   3        3.63       -0.89      1.98 o 
   0   6   3       13.86       12.95      1.54 o 
   1   6   3       44.76       46.16      3.37 o 
   2   6   3      103.86      107.10      4.85 o 
   3   6   3        2.66       -0.37      2.59 o 
   4   6   3        3.47        2.94      2.52 o 
  -4   7   3        2.48       -2.76      2.76 o 
  -3   7   3        4.37        6.27      2.68 o 
  -2   7   3       50.96       53.89      3.96 o 
  -1   7   3       35.02       35.44      3.22 o 
   0   7   3        7.00        5.39      1.61 o 
   1   7   3       47.86       48.99      3.94 o 
   2   7   3       22.74       21.04      3.50 o 
   3   7   3       14.95       16.43      3.00 o 
   4   7   3       16.09       11.42      3.20 o 
  -3   8   3        2.01        3.29      2.76 o 
  -2   8   3        3.17        6.16      2.26 o 
  -1   8   3        4.52        6.79      2.61 o 
   0   8   3        3.20        3.68      3.58 o 
   1   8   3       18.94       14.88      3.33 o 
   2   8   3        7.24        2.72      3.29 o 
  -7   0   4        0.00        3.76      2.48 o 
  -6   0   4       23.19       26.89      3.42 o 
  -5   0   4      370.99      369.86      8.07 o 
  -4   0   4        0.51       -0.80      1.54 o 
  -3   0   4      873.82      851.93      8.98 o 
  -2   0   4       29.33       25.06      1.70 o 
  -1   0   4     1327.01     1251.91      8.46 o 
   0   0   4      165.19      189.37      2.37 o 
   1   0   4     1123.48     1164.04      8.79 o 
   2   0   4      872.24      945.91      8.98 o 
   4   0   4      235.28      190.27      5.57 o 
   5   0   4        3.67        5.68      2.48 o 
   6   0   4        3.28        2.52      2.87 o 
  -7   1   4       27.57       28.56      3.76 o 
  -6   1   4       22.16       22.65      3.09 o 
  -5   1   4       83.62       94.03      4.55 o 
  -4   1   4      122.01      114.98      4.20 o 
  -3   1   4      467.38      484.24      7.03 o 
  -2   1   4     2100.13     2176.11     12.57 o 
  -1   1   4      371.05      393.46      4.98 o 
   0   1   4      525.51      568.18      9.63 o 
   1   1   4      489.02      498.25      6.03 o 
   2   1   4      109.11      106.12      3.33 o 
   3   1   4       52.00       44.68      2.68 o 
   4   1   4       11.01        8.70      2.28 o 
   5   1   4       45.10       50.67      3.89 o 
   6   1   4        5.66       -1.50      2.65 o 
  -7   2   4       21.10       24.10      3.76 o 
  -6   2   4       27.80       23.50      3.18 o 
  -5   2   4      369.13      378.58      8.33 o 
  -4   2   4      261.63      303.40      6.61 o 
  -3   2   4      299.53      347.91      6.29 o 
  -2   2   4      472.36      504.04      6.70 o 
  -1   2   4       71.21       98.81      2.83 o 
   0   2   4      651.64      678.86      6.99 o 
   1   2   4      699.08      688.26      7.53 o 
   2   2   4      315.00      307.22      5.72 o 
   3   2   4      145.16      131.81      4.44 o 
   4   2   4       33.55       38.44      3.05 o 
   5   2   4       23.11       18.80      3.07 o 
   6   2   4        0.42       -2.81      2.81 o 
  -6   3   4       21.46       17.03      3.55 o 
  -5   3   4       27.72       30.22      3.13 o 
  -4   3   4      119.92      123.87      4.70 o 
  -3   3   4      239.71      241.79      5.59 o 
  -2   3   4      111.23      116.08      3.65 o 
  -1   3   4       11.94       11.99      1.65 o 
   0   3   4      789.21      825.85      6.14 o 
   1   3   4       26.83       27.56      2.13 o 
   2   3   4      180.59      148.67      4.46 o 
   3   3   4       13.93       15.23      2.07 o 
   4   3   4       36.85       47.67      3.70 o 
   5   3   4        6.31        6.13      2.59 o 
   6   3   4        5.97        8.07      3.02 o 
  -6   4   4       10.01       12.73      3.24 o 
  -5   4   4        0.69        1.83      2.44 o 
  -4   4   4      223.53      229.86      6.81 o 
  -3   4   4       11.87       12.23      2.04 o 
  -2   4   4       71.77       72.71      3.33 o 
  -1   4   4       52.14       68.99      3.00 o 
   0   4   4      149.16      143.64      2.98 o 
   1   4   4      283.16      284.08      6.07 o 
   2   4   4       50.42       46.01      3.05 o 
   3   4   4       20.55       24.10      2.55 o 
   4   4   4       40.90       60.63      3.87 o 
   5   4   4       21.91       24.67      3.33 o 
  -6   5   4       16.93       21.41      3.65 o 
  -5   5   4        4.45        3.44      2.70 o 
  -4   5   4       65.78       82.36      4.61 o 
  -3   5   4      202.01      200.49      6.20 o 
  -2   5   4       16.23       18.30      2.35 o 
  -1   5   4       57.74       55.56      3.22 o 
   0   5   4        0.67        1.47      1.15 o 
   1   5   4       58.65       61.89      3.31 o 
   2   5   4       16.46       17.69      2.39 o 
   3   5   4       17.18       17.71      2.87 o 
   4   5   4       10.18       14.21      2.87 o 
   5   5   4        3.42        1.37      3.24 o 
  -5   6   4       13.72       11.05      2.76 o 
  -4   6   4       70.88       69.88      4.72 o 
  -3   6   4        6.43        4.79      2.59 o 
  -2   6   4       36.79       30.37      3.09 o 
  -1   6   4      102.26      114.30      4.85 o 
   0   6   4       27.80       23.27      2.04 o 
   1   6   4       21.89       24.13      2.76 o 
   2   6   4       86.39       83.93      4.55 o 
   3   6   4       29.46       34.37      3.81 o 
   4   6   4        3.87        3.07      2.74 o 
  -4   7   4        3.72        7.94      2.87 o 
  -3   7   4       51.63       55.11      4.37 o 
  -2   7   4       24.06       26.74      3.31 o 
  -1   7   4        3.32        4.98      2.46 o 
   0   7   4        4.19        0.51      4.05 o 
   1   7   4        9.47        8.75      2.59 o 
   2   7   4       27.79       25.32      3.18 o 
   3   7   4       11.97       11.51      3.15 o 
  -3   8   4        2.25       -2.15      3.00 o 
  -2   8   4        4.07        0.22      2.59 o 
  -1   8   4       15.64       18.08      3.07 o 
   0   8   4        0.34       -0.36      1.71 o 
   1   8   4       13.43       18.71      2.94 o 
   2   8   4       12.20       12.44      3.35 o 
  -7   0   5        5.30        7.88      2.52 o 
  -6   0   5       94.05      104.71      5.03 o 
  -5   0   5        6.16        2.72      2.18 o 
  -4   0   5      275.83      255.99      6.03 o 
  -3   0   5       58.68       43.23      2.46 o 
  -2   0   5       49.83       47.30      2.37 o 
  -1   0   5      462.59      497.95      6.00 o 
   0   0   5       23.60       21.66      1.14 o 
   2   0   5       17.45       16.64      1.76 o 
   4   0   5       39.10       40.36      3.31 o 
   5   0   5       55.86       49.56      4.37 o 
   6   0   5       13.94        8.70      3.44 o 
  -7   1   5        8.62       15.21      2.89 o 
  -6   1   5        6.10        8.05      2.35 o 
  -5   1   5       64.14       60.15      3.81 o 
  -4   1   5      157.52      143.56      4.74 o 
  -3   1   5       50.26        4.72      1.70 o 
  -2   1   5     1098.63     1221.76     10.14 o 
  -1   1   5      139.58      156.24      3.57 o 
   0   1   5        5.84        3.98      0.84 o 
   1   1   5      270.02      276.79      5.03 o 
   3   1   5        2.33       -0.37      1.68 o 
   4   1   5      110.88      105.79      4.76 o 
   5   1   5       71.40       68.75      4.50 o 
   6   1   5        8.49        7.44      3.20 o 
  -7   2   5       14.93       17.27      3.68 o 
  -6   2   5       13.55       16.49      2.78 o 
  -5   2   5       54.98       52.15      3.42 o 
  -4   2   5      123.58      122.39      4.55 o 
  -3   2   5       36.57       36.98      2.55 o 
  -2   2   5      125.85      143.30      3.92 o 
  -1   2   5       29.28       31.96      2.02 o 
   0   2   5      704.47      718.42     12.24 o 
   1   2   5      342.72      350.82      5.98 o 
   2   2   5      113.96      125.85      4.02 o 
   3   2   5      228.33      255.64      6.13 o 
   4   2   5       94.09      100.94      4.68 o 
   5   2   5       24.77       26.56      3.31 o 
   6   2   5       10.73        9.03      3.61 o 
  -6   3   5       27.58       26.85      3.48 o 
  -5   3   5       18.64       18.69      2.85 o 
  -4   3   5       66.08       90.96      4.33 o 
  -3   3   5      170.47      190.49      5.22 o 
  -2   3   5      329.40      361.87      6.53 o 
  -1   3   5      967.11     1084.18     10.44 o 
   0   3   5      191.29      180.03      6.29 o 
   1   3   5        7.50        8.09      1.85 o 
   2   3   5       89.88       84.04      3.52 o 
   3   3   5      163.90      152.39      5.24 o 
   4   3   5      168.10      185.24      6.27 o 
   5   3   5        1.45       -2.87      2.87 o 
  -6   4   5       39.33       41.40      4.26 o 
  -5   4   5       40.99       42.07      3.61 o 
  -4   4   5      139.75      124.57      5.20 o 
  -3   4   5       55.37       60.76      3.79 o 
  -2   4   5       18.44       15.32      2.24 o 
  -1   4   5      213.10      225.12      5.46 o 
   0   4   5       22.26       23.09      1.62 o 
   1   4   5       12.28       12.55      1.98 o 
   2   4   5      295.58      304.87      7.03 o 
   3   4   5      145.29      141.89      5.53 o 
   4   4   5       26.86       25.08      3.31 o 
   5   4   5       21.95       22.97      3.57 o 
  -6   5   5        9.89       10.55      3.48 o 
  -5   5   5       11.90        8.48      2.89 o 
  -4   5   5        1.18        1.26      2.31 o 
  -3   5   5       96.91      108.73      4.89 o 
  -2   5   5       68.16       80.01      3.87 o 
  -1   5   5      199.67      194.36      5.72 o 
   0   5   5       64.30       68.23      6.96 o 
   1   5   5        9.48        6.53      2.11 o 
   2   5   5       71.56       72.07      4.20 o 
   3   5   5      154.42      150.22      5.98 o 
   4   5   5       21.79       23.84      3.85 o 
   5   5   5       16.34       20.95      3.44 o 
  -5   6   5       29.39       22.60      4.16 o 
  -4   6   5        1.36        4.50      2.44 o 
  -3   6   5       49.27       50.30      4.05 o 
  -2   6   5       13.43       15.69      2.81 o 
  -1   6   5       43.41       43.66      3.46 o 
   0   6   5       10.81       11.30      1.74 o 
   1   6   5       18.61       21.95      2.78 o 
   2   6   5       71.65       70.49      4.70 o 
   3   6   5       30.48       36.59      3.35 o 
   4   6   5        0.16        2.76      2.39 o 
  -4   7   5        0.25        5.35      2.78 o 
  -3   7   5       11.60        7.03      3.39 o 
  -2   7   5       28.75       38.07      3.26 o 
  -1   7   5       14.81       11.75      2.81 o 
   0   7   5       19.85       18.45      2.22 o 
   1   7   5       15.17       13.92      3.26 o 
   2   7   5       11.78       10.81      2.83 o 
   3   7   5        9.53        8.57      3.11 o 
  -2   8   5       20.57       14.84      3.72 o 
  -1   8   5       10.68       11.94      3.07 o 
   0   8   5       18.76       19.25      2.28 o 
   1   8   5        3.16        9.27      2.24 o 
  -7   0   6       23.26       27.87      3.52 o 
  -6   0   6        2.00        5.94      2.48 o 
  -5   0   6        1.36        5.07      1.65 o 
  -4   0   6       35.45       41.38      2.96 o 
  -3   0   6       52.43       43.44      2.68 o 
  -2   0   6      467.52      544.90      7.31 o 
  -1   0   6      374.01      421.42      6.16 o 
   0   0   6      869.67      896.94      7.82 o 
   2   0   6       62.36       56.87      2.87 o 
   3   0   6       13.26       11.27      1.94 o 
   4   0   6       57.47       61.22      4.18 o 
   5   0   6       25.03       19.49      3.00 o 
   6   0   6        0.96        3.31      2.48 o 
  -7   1   6       23.11       23.71      3.87 o 
  -6   1   6      106.96       98.18      4.87 o 
  -5   1   6       84.43       64.31      3.94 o 
  -4   1   6       33.81       34.74      2.81 o 
  -3   1   6        1.19        2.76      1.54 o 
  -2   1   6       79.39       76.36      2.98 o 
  -1   1   6      270.16      304.72      5.37 o 
   0   1   6      196.63      230.65      3.56 o 
   1   1   6       10.07       12.07      1.61 o 
   2   1   6      348.06      368.07      6.83 o 
   3   1   6      149.30      160.49      5.09 o 
   4   1   6      348.98      358.24      8.35 o 
   5   1   6       73.40       69.12      4.96 o 
   6   1   6        0.86        0.48      2.76 o 
  -7   2   6        7.31        6.46      3.55 o 
  -6   2   6       44.35       50.28      4.05 o 
  -5   2   6        1.54        1.35      2.39 o 
  -4   2   6       96.44       90.17      4.11 o 
  -3   2   6      211.06      221.27      5.55 o 
  -2   2   6      238.15      277.64      5.66 o 
  -1   2   6      385.49      428.03      6.68 o 
   0   2   6       13.72        8.22      7.72 o 
   1   2   6      143.68      146.76      4.24 o 
   2   2   6      138.01      104.27      3.98 o 
   3   2   6       25.09       28.15      2.78 o 
   4   2   6       16.49       20.45      3.31 o 
   5   2   6       32.62       25.71      3.70 o 
  -6   3   6        7.04       10.57      2.39 o 
  -5   3   6       21.21       18.21      3.07 o 
  -4   3   6        3.36        4.39      1.78 o 
  -3   3   6      134.20      131.94      4.61 o 
  -2   3   6      132.01      136.58      4.29 o 
  -1   3   6      121.95      127.66      4.00 o 
   0   3   6       74.05       78.39      2.32 o 
   1   3   6      127.58      132.38      4.39 o 
   2   3   6       35.19       42.42      3.05 o 
   3   3   6      266.74      284.60      7.40 o 
   4   3   6       17.86       24.71      2.96 o 
   5   3   6       31.26       39.66      4.22 o 
  -6   4   6       27.05       31.02      4.11 o 
  -5   4   6       32.94       31.83      3.44 o 
  -4   4   6       30.34       34.20      3.26 o 
  -3   4   6      331.10      363.46      7.96 o 
  -2   4   6       76.07       79.93      3.63 o 
  -1   4   6        6.86        7.22      1.89 o 
   0   4   6       44.80       46.52      2.11 o 
   1   4   6      100.24       93.37      3.98 o 
   2   4   6       77.83       74.40      4.18 o 
   3   4   6       33.06       36.14      3.29 o 
   4   4   6       48.87       53.02      4.44 o 
   5   4   6       15.84       23.41      3.50 o 
  -5   5   6        6.62        8.98      2.68 o 
  -4   5   6        6.33        3.76      2.52 o 
  -3   5   6       28.25       31.41      3.24 o 
  -2   5   6      114.58      105.16      4.79 o 
  -1   5   6        6.53        4.89      1.98 o 
   0   5   6       39.24       43.96      2.33 o 
   1   5   6       26.13       27.19      2.68 o 
   2   5   6        5.82        3.59      2.26 o 
   3   5   6       30.31       22.95      3.48 o 
   4   5   6        2.58        1.74      2.89 o 
  -5   6   6        2.03        6.42      2.57 o 
  -4   6   6       28.08       27.76      3.85 o 
  -3   6   6       85.44       97.61      5.44 o 
  -2   6   6       49.91       50.28      3.92 o 
  -1   6   6        6.69       11.10      2.26 o 
   0   6   6       30.64       27.10      2.27 o 
   1   6   6       22.70       18.84      3.05 o 
   2   6   6       11.63        8.40      2.96 o 
   3   6   6        5.73       -1.28      2.78 o 
  -4   7   6        2.87        7.20      2.70 o 
  -3   7   6        7.92        7.51      2.74 o 
  -2   7   6        9.76        9.38      3.20 o 
  -1   7   6       10.03        7.68      3.02 o 
   0   7   6       29.23       24.02      2.41 o 
   1   7   6        2.31        5.66      2.70 o 
   2   7   6        2.24        2.46      2.61 o 
  -1   8   6       19.53       17.60      3.48 o 
   0   8   6        0.63        3.27      1.88 o 
  -7   0   7        0.30       -2.87      2.87 o 
  -6   0   7       40.78       39.14      4.05 o 
  -5   0   7      105.02       81.45      4.33 o 
  -4   0   7      160.06      180.15      5.57 o 
  -3   0   7      241.95      205.41      5.29 o 
  -2   0   7       40.06       45.45      2.61 o 
  -1   0   7       15.12       14.77      1.70 o 
   0   0   7      367.48      412.12      8.65 o 
   1   0   7      134.40      159.03      4.53 o 
   2   0   7        0.43        2.26      1.70 o 
   3   0   7      181.40      216.33      6.40 o 
   4   0   7       16.64       20.28      3.22 o 
   5   0   7       80.26       93.33      5.29 o 
  -7   1   7        6.87       10.79      2.92 o 
  -6   1   7        9.37        9.09      2.94 o 
  -5   1   7       21.06       11.18      2.57 o 
  -4   1   7       50.20       63.89      3.74 o 
  -3   1   7       94.96      135.08      4.48 o 
  -2   1   7       82.17       91.94      3.55 o 
  -1   1   7      353.06      363.70      6.29 o 
   0   1   7      228.96      170.85    110.27 o 
   1   1   7      155.73      154.87      4.50 o 
   2   1   7       58.65       58.80      3.13 o 
   3   1   7        1.90       -0.46      1.91 o 
   4   1   7        3.07        1.98      2.48 o 
   5   1   7        3.22        4.72      2.76 o 
  -6   2   7       35.12       29.61      3.74 o 
  -5   2   7      118.00      112.30      5.13 o 
  -4   2   7       87.74       69.44      3.87 o 
  -3   2   7       61.77       60.57      3.46 o 
  -2   2   7       82.18       89.70      3.59 o 
  -1   2   7       17.72       22.63      2.22 o 
   0   2   7       52.36       54.15      2.08 o 
   1   2   7       53.42       52.60      2.76 o 
   2   2   7       38.84       35.35      2.76 o 
   3   2   7       90.67      113.08      4.98 o 
   4   2   7       78.81       78.23      4.92 o 
   5   2   7       32.25       41.97      4.24 o 
  -6   3   7       38.75       39.27      3.79 o 
  -5   3   7       17.67       15.95      2.72 o 
  -4   3   7       22.02       15.51      2.65 o 
  -3   3   7        1.91        1.00      1.98 o 
  -2   3   7       43.74       50.17      3.18 o 
  -1   3   7      121.44      139.84      4.59 o 
   0   3   7      238.31      248.00     10.17 o 
   1   3   7       29.06       32.92      2.61 o 
   2   3   7       42.27       45.23      3.39 o 
   3   3   7        4.18        1.02      2.46 o 
   4   3   7        0.84        0.39      2.68 o 
   5   3   7       14.48       19.69      3.26 o 
  -6   4   7        1.57        2.35      2.78 o 
  -5   4   7       20.54       25.98      3.15 o 
  -4   4   7       70.71       52.67      4.02 o 
  -3   4   7       19.92       15.01      2.92 o 
  -2   4   7       51.13       54.97      3.50 o 
  -1   4   7       39.69       40.23      2.96 o 
   0   4   7       33.69       30.79      2.61 o 
   1   4   7       31.18       26.78      2.83 o 
   2   4   7        0.37        0.65      1.87 o 
   3   4   7        6.57        4.07      2.72 o 
   4   4   7       43.57       55.17      4.44 o 
  -5   5   7       19.83       23.15      3.29 o 
  -4   5   7        3.38        1.98      2.35 o 
  -3   5   7       30.88       39.96      3.42 o 
  -2   5   7        6.88        6.31      2.85 o 
  -1   5   7      239.78      257.71      7.07 o 
   0   5   7       83.42       95.91      3.81 o 
   1   5   7       20.47       18.80      2.68 o 
   2   5   7        1.43        2.76      1.83 o 
   3   5   7       18.95       14.77      3.29 o 
   4   5   7       15.61       20.93      3.46 o 
  -4   6   7       37.72       47.36      4.33 o 
  -3   6   7       19.77       17.64      3.05 o 
  -2   6   7       42.65       35.81      3.74 o 
  -1   6   7        5.50        7.77      2.26 o 
   0   6   7        2.92        0.03      1.62 o 
   1   6   7        7.81        5.63      2.55 o 
   2   6   7        1.66        3.55      2.33 o 
   3   6   7       11.01       13.75      2.70 o 
  -3   7   7       19.92       23.08      3.48 o 
  -2   7   7       54.03       60.22      4.79 o 
  -1   7   7        6.76        4.70      3.29 o 
   0   7   7       68.36       71.61      3.43 o 
   1   7   7        6.01        6.44      2.72 o 
   2   7   7       14.45       10.40      3.48 o 
  -6   0   8        0.08       -2.09      2.59 o 
  -5   0   8       19.73       24.06      3.05 o 
  -4   0   8       68.61       48.08      3.33 o 
  -3   0   8        9.64        9.46      2.11 o 
  -2   0   8      412.84      438.95      7.57 o 
  -1   0   8      152.95      163.58      4.68 o 
   0   0   8        0.99       -0.24      1.21 o 
   1   0   8      218.68      213.74      5.66 o 
   2   0   8        5.95        7.01      1.85 o 
   3   0   8       73.21       88.93      4.63 o 
   4   0   8        0.90        0.98      2.61 o 
   5   0   8        5.50        8.25      2.81 o 
  -6   1   8       31.75       28.17      3.92 o 
  -5   1   8        0.64        1.63      2.63 o 
  -4   1   8      110.67      101.33      4.59 o 
  -3   1   8       49.43       48.54      3.15 o 
  -2   1   8      213.17      203.45      5.33 o 
  -1   1   8      127.31      127.33      4.20 o 
   0   1   8       21.80       32.04      1.78 o 
   1   1   8        1.50        0.76      1.70 o 
   2   1   8       29.90       39.07      3.20 o 
   3   1   8        7.37       -0.67      2.15 o 
   4   1   8       30.38       45.01      3.85 o 
   5   1   8        0.20       -0.24      2.70 o 
  -6   2   8       13.84       12.66      3.42 o 
  -5   2   8       18.02       13.66      2.81 o 
  -4   2   8       48.56       51.65      3.72 o 
  -3   2   8      155.13      159.31      5.33 o 
  -2   2   8      256.85      296.00      6.64 o 
  -1   2   8      245.39      272.68      6.18 o 
   0   2   8      118.20      121.17      4.83 o 
   1   2   8       25.81       27.89      2.61 o 
   2   2   8      127.17      130.60      4.98 o 
   3   2   8       27.33       34.94      3.37 o 
   4   2   8        5.31        8.94      2.74 o 
   5   2   8        2.73       -2.37      2.98 o 
  -6   3   8       43.95       53.65      4.66 o 
  -5   3   8       36.64       36.46      3.57 o 
  -4   3   8       11.91       14.55      2.65 o 
  -3   3   8       95.15       96.98      4.59 o 
  -2   3   8       51.99       47.88      3.33 o 
  -1   3   8       14.96        7.94      2.39 o 
   0   3   8       27.16       31.50      1.88 o 
   1   3   8       76.30       79.41      4.00 o 
   2   3   8       54.35       62.05      4.05 o 
   3   3   8        6.25        5.94      2.28 o 
   4   3   8       11.30       12.86      3.02 o 
  -5   4   8        1.13       -2.57      2.68 o 
  -4   4   8       16.05       18.32      3.18 o 
  -3   4   8      228.87      250.33      7.44 o 
  -2   4   8      288.59      294.11      7.46 o 
  -1   4   8       28.44       30.04      2.98 o 
   0   4   8       60.83       64.99      2.64 o 
   1   4   8       14.21       13.12      2.52 o 
   2   4   8       28.03       36.07      3.09 o 
   3   4   8        4.69        1.41      2.48 o 
   4   4   8        4.05        3.68      3.11 o 
  -5   5   8       41.95       42.18      4.35 o 
  -4   5   8        6.37        3.33      2.63 o 
  -3   5   8       26.77       37.53      3.46 o 
  -2   5   8        8.46       11.99      2.37 o 
  -1   5   8       67.86       61.87      4.11 o 
   0   5   8        5.52        8.65      1.75 o 
   1   5   8       13.37       13.99      2.74 o 
   2   5   8       13.34       14.75      2.85 o 
   3   5   8       19.89       30.26      3.70 o 
  -4   6   8        9.64        4.42      3.61 o 
  -3   6   8       40.20       39.90      3.68 o 
  -2   6   8       15.32       10.55      3.00 o 
  -1   6   8       36.75       47.19      4.00 o 
   0   6   8       15.72       17.55      2.80 o 
   1   6   8       29.57       32.92      3.59 o 
   2   6   8        3.68        3.13      2.76 o 
  -2   7   8        8.18        7.88      3.09 o 
  -1   7   8        1.21        4.31      2.78 o 
   0   7   8        2.87        4.46      1.97 o 
   1   7   8        6.08        7.33      3.13 o 
  -6   0   9       14.30       22.58      3.35 o 
  -5   0   9       75.01       72.92      4.57 o 
  -4   0   9        0.49       -1.17      2.11 o 
  -3   0   9       85.92       51.10      3.57 o 
  -2   0   9      210.34      250.94      6.40 o 
  -1   0   9       11.69       13.58      2.48 o 
   0   0   9       57.56       63.11      2.39 o 
   1   0   9        1.23       -1.91      1.91 o 
   2   0   9       31.22       15.60      2.76 o 
   3   0   9       12.31       -0.54      2.52 o 
   4   0   9        0.88        2.76      2.61 o 
  -6   1   9       12.06        4.70      3.22 o 
  -5   1   9        3.66        7.33      2.44 o 
  -4   1   9       92.41       94.96      4.76 o 
  -3   1   9       91.82       85.15      4.26 o 
  -2   1   9       29.82       32.59      2.94 o 
  -1   1   9      555.30      641.49      9.79 o 
   0   1   9      269.71      229.71    148.59 o 
   1   1   9       76.17       87.96      4.02 o 
   2   1   9       25.42       30.02      2.87 o 
   3   1   9       17.57       -1.48      2.48 o 
   4   1   9        6.13       10.09      3.11 o 
  -6   2   9        8.41       12.20      3.29 o 
  -5   2   9       11.99       18.77      3.37 o 
  -4   2   9       23.13       29.48      3.05 o 
  -3   2   9      227.95      198.01      6.00 o 
  -2   2   9      129.15      143.00      5.11 o 
  -1   2   9       50.59       45.21      3.35 o 
   0   2   9        6.67        6.58      1.49 o 
   1   2   9       14.78       18.12      2.52 o 
   2   2   9       15.35       16.49      2.81 o 
   3   2   9       18.36       31.39      3.48 o 
   4   2   9       16.40       17.25      3.63 o 
  -5   3   9       15.87       14.12      3.46 o 
  -4   3   9       64.83       50.19      3.87 o 
  -3   3   9       14.78       14.34      2.94 o 
  -2   3   9      276.01      298.11      7.48 o 
  -1   3   9      315.70      357.89      7.98 o 
   0   3   9       63.72       72.73      2.93 o 
   1   3   9      202.12      205.95      6.53 o 
   2   3   9       13.78       13.03      2.50 o 
   3   3   9        4.47        7.53      2.55 o 
   4   3   9        6.43       11.83      2.81 o 
  -5   4   9        6.16        7.22      2.68 o 
  -4   4   9       63.55       68.09      4.79 o 
  -3   4   9       61.73       61.81      3.98 o 
  -2   4   9       62.79       61.00      4.26 o 
  -1   4   9       29.98       31.44      3.26 o 
   0   4   9        3.06        7.11      1.63 o 
   1   4   9        9.62       12.66      2.68 o 
   2   4   9        5.19        6.29      2.41 o 
   3   4   9        0.67       -1.74      2.55 o 
  -4   5   9       11.93       13.75      2.68 o 
  -3   5   9       24.23       31.68      3.15 o 
  -2   5   9       83.77       95.31      5.07 o 
  -1   5   9        3.42        1.89      2.44 o 
   0   5   9      151.65      164.08      6.93 o 
   1   5   9        8.27        3.22      2.94 o 
   2   5   9       15.93       12.77      2.74 o 
   3   5   9        0.28       -2.61      2.98 o 
  -3   6   9        4.32        2.96      3.26 o 
  -2   6   9       12.82       12.18      3.26 o 
  -1   6   9       11.88       12.16      3.02 o 
   0   6   9       14.13        9.89      2.08 o 
   1   6   9        6.42        3.81      3.11 o 
   2   6   9        4.82        8.88      3.07 o 
  -6   0  10        0.23       -1.87      3.02 o 
  -5   0  10        0.83        0.41      2.44 o 
  -4   0  10        0.11        0.54      2.20 o 
  -3   0  10      122.52      118.78      5.05 o 
  -2   0  10       95.14      107.27      4.61 o 
  -1   0  10      197.97      212.09      6.20 o 
   0   0  10      156.21      164.01      4.01 o 
   1   0  10        3.76        4.09      1.94 o 
   3   0  10       42.04       44.71      4.09 o 
   4   0  10        0.68        2.33      2.65 o 
  -6   1  10       64.83       67.35      5.31 o 
  -5   1  10       32.54       27.17      3.76 o 
  -4   1  10       10.65       16.93      2.94 o 
  -3   1  10       25.26       17.19      2.87 o 
  -2   1  10      197.95      188.94      6.09 o 
  -1   1  10      313.39      362.83      8.03 o 
   0   1  10       33.64       31.57     24.75 o 
   1   1  10       85.98       89.48      4.72 o 
   2   1  10       43.52        1.09      2.37 o 
   3   1  10        0.35        1.85      2.44 o 
   4   1  10        2.71       -1.17      2.76 o 
  -5   2  10        5.98        7.07      2.74 o 
  -4   2  10       40.00       43.86      3.79 o 
  -3   2  10       48.38       49.64      3.48 o 
  -2   2  10       76.14       74.62      4.07 o 
  -1   2  10       33.32       29.15      3.48 o 
   0   2  10      221.27      237.16      4.88 o 
   1   2  10       78.90       87.28      4.79 o 
   2   2  10       39.65       41.79      4.02 o 
   3   2  10       31.60       41.97      3.96 o 
  -5   3  10       76.74       91.09      5.33 o 
  -4   3  10       16.75       14.12      3.37 o 
  -3   3  10        0.60       -0.94      2.35 o 
  -2   3  10       68.11       82.93      4.63 o 
  -1   3  10       58.15       60.91      4.16 o 
   0   3  10       94.94      102.17      3.47 o 
   1   3  10       17.26       11.20      3.09 o 
   2   3  10       26.42       30.81      4.00 o 
   3   3  10        4.26       -3.02      3.02 o 
  -5   4  10        2.31       -0.96      2.96 o 
  -4   4  10        1.79       -0.22      2.55 o 
  -3   4  10        2.92        0.00      2.46 o 
  -2   4  10       11.83       11.01      2.81 o 
  -1   4  10       55.62       57.19      4.31 o 
   0   4  10       28.70       33.14      2.39 o 
   1   4  10       86.85       99.55      5.13 o 
   2   4  10        5.57        8.40      2.72 o 
   3   4  10        4.12        4.53      2.68 o 
  -4   5  10       15.61       19.62      3.37 o 
  -3   5  10        9.45       12.75      2.68 o 
  -2   5  10       50.47       43.38      4.07 o 
  -1   5  10       25.52       27.19      3.57 o 
   0   5  10        5.15        2.60      3.24 o 
   1   5  10        8.24       12.03      2.74 o 
   2   5  10       15.84       20.91      3.35 o 
  -2   6  10       19.03       23.80      4.00 o 
  -1   6  10       41.37       40.01      4.39 o 
   0   6  10        0.51       -0.68      1.93 o 
  -5   0  11       31.80       -2.92      2.92 o 
  -4   0  11      104.21      110.10      5.44 o 
  -3   0  11       97.03       92.87      5.05 o 
  -2   0  11        7.30        3.11      2.20 o 
  -1   0  11       15.33        7.79      2.33 o 
   0   0  11      226.53      234.43      5.13 o 
   1   0  11       11.66       14.36      2.50 o 
   2   0  11       13.09       -2.98      2.98 o 
   3   0  11        4.97        2.70      3.11 o 
  -5   1  11       26.32       19.45      3.61 o 
  -4   1  11       40.53       60.89      4.48 o 
  -3   1  11       38.25       45.62      3.35 o 
  -2   1  11        5.57        5.07      2.26 o 
  -1   1  11        2.47        1.02      2.07 o 
   0   1  11       81.93       84.06      3.40 o 
   1   1  11      134.39      117.67      5.87 o 
   2   1  11        3.18        1.41      2.55 o 
   3   1  11        4.98       -0.46      2.63 o 
  -5   2  11        9.14       12.66      3.57 o 
  -4   2  11       57.73       69.33      4.59 o 
  -3   2  11       71.31       76.16      4.70 o 
  -2   2  11       19.86       20.51      3.13 o 
  -1   2  11       32.14       36.61      3.33 o 
   0   2  11       51.43       43.14     31.10 o 
   1   2  11       31.85       38.38      3.79 o 
   2   2  11       30.58       33.98      3.92 o 
   3   2  11       11.55       14.45      3.44 o 
  -4   3  11       42.70       38.66      4.09 o 
  -3   3  11       21.62       29.54      3.33 o 
  -2   3  11       18.86       24.65      3.00 o 
  -1   3  11       12.29        8.92      2.83 o 
   0   3  11       17.00       19.75      1.98 o 
   1   3  11       14.30       21.60      2.76 o 
   2   3  11       24.86       24.28      3.52 o 
  -4   4  11        7.03        8.88      3.00 o 
  -3   4  11       20.93       16.75      3.42 o 
  -2   4  11       12.11       12.27      2.83 o 
  -1   4  11       16.29       19.08      3.00 o 
   0   4  11       16.49       21.12      5.12 o 
   1   4  11       56.37       58.69      5.09 o 
   2   4  11        8.42        4.48      3.00 o 
  -3   5  11       15.50       16.84      3.61 o 
  -2   5  11       28.56       31.15      3.70 o 
  -1   5  11        6.21        4.26      2.87 o 
   0   5  11        2.84        3.01      2.06 o 
   1   5  11       37.20       45.53      4.29 o 
  -5   0  12        0.14        3.59      2.78 o 
  -4   0  12        2.37        6.96      2.39 o 
  -3   0  12        9.44       12.53      2.89 o 
  -2   0  12      153.12      175.21      6.50 o 
  -1   0  12       13.04       11.81      2.61 o 
   0   0  12       14.74       17.86      2.20 o 
   1   0  12       23.66       29.24      4.00 o 
   2   0  12        0.21       -2.24      2.52 o 
  -4   1  12       23.19       35.13      4.11 o 
  -3   1  12        2.96        3.07      2.76 o 
  -2   1  12       10.76       16.38      3.02 o 
  -1   1  12        5.17        8.48      2.37 o 
   0   1  12       19.97       20.42      2.34 o 
   1   1  12        0.28       -2.39      2.39 o 
   2   1  12       17.22       -2.92      2.92 o 
  -4   2  12        6.65        7.46      3.07 o 
  -3   2  12       26.95       33.92      3.52 o 
  -2   2  12       82.47      102.01      5.42 o 
  -1   2  12       79.54       73.97      4.85 o 
   0   2  12        3.86        3.35      1.94 o 
   1   2  12       22.08       19.54      3.37 o 
   2   2  12        7.80        9.29      2.65 o 
  -4   3  12       44.29       55.43      4.79 o 
  -3   3  12       11.42       12.62      3.13 o 
  -2   3  12        1.69        0.85      2.52 o 
  -1   3  12       32.87       26.72      3.65 o 
   0   3  12        8.49       11.61      3.76 o 
   1   3  12       25.35       22.54      3.74 o 
  -3   4  12       25.26       31.24      3.98 o 
  -2   4  12       18.75       13.66      3.35 o 
  -1   4  12       51.35       48.93      4.18 o 
   0   4  12        8.09        9.52      2.04 o 
  -4   0  13       10.81       16.16      3.61 o 
  -3   0  13       21.25       26.98      3.94 o 
  -2   0  13       16.74       20.60      3.02 o 
  -1   0  13        0.09       -0.22      2.37 o 
   0   0  13       24.00       33.15      2.71 o 
   1   0  13       30.21       42.44      4.24 o 
  -4   1  13       91.59        2.63      3.31 o 
  -3   1  13       68.68       74.75      5.09 o 
  -2   1  13       15.31       20.36      3.22 o 
  -1   1  13       17.70       25.17      3.22 o 
   0   1  13       24.21       25.73      2.61 o 
   1   1  13       35.52       49.56      4.37 o 
  -3   2  13       38.90       60.22      4.33 o 
  -2   2  13       22.78       28.56      3.29 o 
  -1   2  13        3.09        2.89      2.57 o 
   0   2  13        9.24        7.73      2.60 o 
   1   2  13        6.18        8.81      2.68 o 
  -2   3  13       16.14       17.80      3.52 o 
  -1   3  13        4.18        3.72      3.20 o 
   0   3  13       29.99       21.49     17.45 o 
  -2   0  14       57.80       82.04      5.26 o 
  -1   0  14       11.05       15.86      3.44 o 
  -2   1  14        2.19        5.29      2.74 o 
  -1   1  14        1.59        1.20      2.81 o 
                                                 
